# Supplementary material for: Nosocomial Bacteria Inhibition with Polymyxin B: In Silico Gene Mining and In Vitro Analysis
Source: Antibiotics (Basel). 2024 Aug 8;13(8):745. doi: 10.3390/antibiotics13080745 (PMC11350920; doi:10.3390/antibiotics13080745)
Supplement: Supplementary file 1 [file antibiotics-13-00745-s001.zip]

Archive with 1 entries (1 files):
- antibiotics-3125396-supplementary.pdf
